# Supplementary material for: Improvements in Jump Height, Speed, and Quality of Life through an 8-Week Strength Program in Male Adolescents Soccer Players
Source: Sports (Basel). 2024 Feb 23;12(3):67. doi: 10.3390/sports12030067 (PMC10975651; doi:10.3390/sports12030067)
Supplement: Supplementary file 1 [file sports-12-00067-s001.zip]

Archive with 1 entries (1 files):
- sports-2864539-supplementary.pdf
